# Supplementary material for: Trace Element Concentrations of Arsenic and Selenium in Toenails and Risk of Prostate Cancer among Pesticide Applicators
Source: Curr Oncol. 2024 Sep 14;31(9):5472–83. doi: 10.3390/curroncol31090405 (PMC11430890; doi:10.3390/curroncol31090405)
Supplement: Supplementary file 1 [file curroncol-31-00405-s001.zip]

Archive with 1 entries (1 files):
- curroncol-3159320-supplementary.pdf
